# Supplementary material for: Phosphotyrosine profiling of human cerebrospinal fluid
Source: Clin Proteomics. 2018 Sep 12;15:29. doi: 10.1186/s12014-018-9205-1 (PMC6136184; doi:10.1186/s12014-018-9205-1)
Supplement: Supplementary file 1 — Additional file 1: Table S1. A summary of tyrosine phosphopeptides identified in CSF. [file 12014_2018_9205_MOESM1_ESM.xlsx]

## Sheet: Phospho_CSF_allpdResult_Peptide
Additional file 1: Table S1. A summary of tyrosine phosphopeptides identified in CSF
Sathe et al., 2018. Phosphotyrosine profiling of human cerebrospinal fluid
Annotated Sequence	Modifications	Qvality PEP	# Protein Groups	# Proteins	# PSMs	Master Protein Accessions	Positions in Master Proteins	# Missed Cleavages	Theo. MH+ [Da]	XCorr Sequest HT	Confidence Sequest HT	Percolator q-Value Sequest HT	Percolator PEP Sequest HT
[R].RHPDYSVVLLLR.[L]	1xPhospho [Y5(99.3)]	0.000327144	1	1	9	4502027	4502027 [361-372]	1	1547.81	3.48	High	0	1.121e-05
[K].TYETTLEK.[C]	1xPhospho [Y2(100)]	0.0145278	1	1	7	4502027	4502027 [376-383]	0	1064.45	3.39	High	0.0002212	0.001777
[R].ETYGEMADCCAK.[Q]	2xCarbamidomethyl [C9; C10]; 1xOxidation [M6(100)]; 1xPhospho [Y3(100)]	0.0012545	1	1	5	4502027	4502027 [106-117]	0	1530.49	3.25	High	0	1.541e-05
[K].YICENQDSISSK.[L]	1xCarbamidomethyl [C3]; 1xPhospho [Y1(100)]	0.00171403	1	1	4	4502027	4502027 [287-298]	0	1523.61	3.41	High	0	0.0002688
[R].ETYGEMADCCAK.[Q]	2xCarbamidomethyl [C9; C10]; 1xPhospho [Y]	0.00418847	1	1	3	4502027	4502027 [106-117]	0	1514.5	2.7	High	0	8.46e-05
[K].KYLYEIAR.[R]	1xPhospho [Y4(100)]	0.0188839	1	1	3	4502027	4502027 [161-168]	1	1135.55	2.81	High	0.0003799	0.002092
[K].QNCELFEQLGEYK.[F]	1xCarbamidomethyl [C3]; 1xPhospho [Y12(100)]	0.0461985	1	1	1	4502027	4502027 [414-426]	0	1737.72	1.82	High	0.0003799	0.002288
[R].RHPYFYAPELLFFAK.[R]	1xPhospho [Y4(100)]	0.000693598	1	1	1	4502027	4502027 [169-183]	1	1978.96	2.35	High	0	6.633e-06
[K].DQEAPSTTEYSEIK.[T]	1xPhospho [Y10(98.3)]	0.00596606	1	1	7	4502659	4502659 [535-548]	0	1677.69	2.69	High	0	0.0001392
[R].ALDFAVGEYNK.[A]	1xPhospho [Y9(100)]	0.0230367	1	1	4	4503107	4503107 [52-62]	0	1306.57	2.35	High	0.0005615	0.00374
[K].VGAHAGEYGAEALER.[M]	1xPhospho [Y8(100)]	1.58461e-05	1	2	4	4504347	4504347 [18-32]	0	1609.7	5.16	High	0	3.073e-08
[K].ITVNYPPYISK.[A]	1xPhospho [S10(99.4)]	0.000682674	1	5	50	4505505	4505505 [218-228]	0	1374.67	3.61	High	0	4.41e-05
[R].HYGGLTGLNK.[A]	1xPhospho [Y2(100)]	0.000993967	1	4	4	4505753	4505753 [91-100]	0	1139.52	3.73	High	0	1.392e-05
[R].FSGWYDADLSPAGHEEAK.[R]	1xPhospho [Y5(100)]	1.39582e-06	1	1	1	4505753	4505753 [22-39]	0	2059.84	4.93	High	0	9.762e-10
[R].YQSSPAKPDSSFYK.[G]	1xPhospho [Y13(98.8)]	0.00140191	1	5	1	4507021	4507021 [347-360]	0	1684.73	3.24	High	0	1.796e-05
[K].LIYDFIEDQGGLEAVR.[Q]	1xPhospho [Y3(100)]	0.00391046	1	2	1	4507909	4507909 [289-304]	0	1917.9	2.97	High	0	7.703e-05
[K].NNEGTYYSPNYNPQSR.[S]	1xPhospho [Y6(98.2)]	0.00662998	1	6	2	4557485	4557485 [485-500]	0	1983.79	2.61	High	0.000145	0.0005445
[K].YGPGEPSPVSETVVTPEAAPEK.[N]	1xPhospho [Y1(99.9)]	0.0231573	1	3	2	4557707	4557707 [695-716]	0	2321.06	2.5	High	0.000145	0.0008878
[K].EGYYGYTGAFR.[C]	1xPhospho [Y6(99.5)]	0.00230488	1	2	69	4557871	4557871 [531-541]	0	1363.54	3.46	High	0	0.000275
[K].SDNCEDTPEAGYFAVAVVK.[K]	1xCarbamidomethyl [C4]; 1xPhospho [Y12(100)]	8.17533e-05	1	1	12	4557871	4557871 [434-452]	0	2151.89	4.15	High	0	3.185e-07
[R].SAGWNIPIGLLYCDLPEPR.[K]	1xCarbamidomethyl [C13]; 1xPhospho [Y12(100)]	7.79503e-05	1	2	4	4557871	4557871 [144-162]	0	2251.06	4.28	High	0	3.314e-07
[K].KASYLDCIR.[A]	1xCarbamidomethyl [C7]; 1xPhospho [Y4(99.2)]	0.0138569	1	2	3	4557871	4557871 [61-69]	1	1205.54	3.03	High	0.000145	0.0004454
[K].YLGEEYVK.[A]	1xPhospho [Y6(100)]	0.0635063	1	2	3	4557871	4557871 [669-676]	0	1080.46	1.9	High	0.0005615	0.00361
[R].TAGWNIPMGLLYNK.[I]	1xOxidation [M8(100)]; 1xPhospho [Y12(100)]	0.00421066	1	2	3	4557871	4557871 [476-489]	0	1673.78	3.61	High	0	8.558e-05
[K].ASYLDCIR.[A]	1xCarbamidomethyl [C6]; 1xPhospho [Y3(100)]	0.02377	1	2	3	4557871	4557871 [62-69]	0	1077.44	1.97	High	0.000145	0.0009226
[K].EDPQTFYYAVAVVK.[K]	1xPhospho [Y7(100)]	0.0555962	1	2	2	4557871	4557871 [108-121]	0	1709.78	1.95	High	0.0004595	0.002983
[K].EDPQTFYYAVAVVK.[K]	1xPhospho [Y8(100)]	0.0555962	1	2	2	4557871	4557871 [108-121]	0	1709.78	1.95	High	0.0004595	0.002983
[R].TAGWNIPMGLLYNK.[I]	1xPhospho [Y12(100)]	0.000834719	1	2	2	4557871	4557871 [476-489]	0	1657.78	3.33	High	0	2.937e-05
[R].KPVEEYANCHLAR.[A]	1xCarbamidomethyl [C9]; 1xPhospho [Y6(100)]	3.61838e-05	1	2	1	4557871	4557871 [588-600]	0	1666.74	3.05	High	0	1e-07
[R].GDSVVYGLR.[S]	1xPhospho [Y6(100)]	0.0131476	1	5	9	4759166	4759166 [146-154]	0	1045.47	2.58	High	0.0001834	0.001071
[R].GKDSYETSQLDDQSAETHSHK.[Q]	3xPhospho [S4(100); Y5(100); S14(100)]	0.000137332	1	5	5	4759166	4759166 [207-227]	1	2602.94	9.22	High	0	3.652e-05
[K].QLYNKYPDAVATWLNPDPSQK.[Q]	1xPhospho [Y6(100)]	0.019183	1	2	4	4759166	4759166 [31-51]	1	2528.19	2.41	High	0.0001834	0.001368
[K].YPDAVATWLNPDPSQK.[Q]	1xPhospho [Y1(100)]	2.07566e-05	1	3	2	4759166	4759166 [36-51]	0	1881.84	3.73	High	0	2.873e-06
[K].APGAIGPYSQAVLVDR.[T]	1xPhospho [Y8(100)]	0.0452551	1	1	2	5032215	5032215 [14-29]	0	1693.83	2.08	High	0.0003799	0.002211
[R].YEAAVPDPR.[E]	1xPhospho [Y1(100)]	0.0628613	1	1	6	5802984	5802984 [163-171]	0	1097.47	2.96	High	0.0005323	0.003574
[R].LPTGYYFGASAGTGDLSDNHDIISMK.[L]	1xPhospho [Y6(100)]	0.0263844	1	1	3	5803023	5803023 [247-272]	0	2810.24	3.24	High	0.0001834	0.00106
[K].LVGDTVSYSK.[K]	1xPhospho [Y(98.8)]	0.0193849	1	4	1	5803173	5803173 [416-425]	0	1148.52	2.35	High	0.000145	0.0007004
[K].TTVYVVEDQR.[R]	1xPhospho [Y4(98.2)]	0.0266609	1	1	2	14165278	14165278 [61-70]	0	1289.58	2.59	High	0.0001834	0.001071
[R].IYQFTAASPK.[D]	1xPhospho [Y2(100)]	0.0427566	1	2	1	16753212	16753212 [196-205]	0	1205.56	1.96	High	0.0003488	0.002043
[R].NNYMYAR.[V]	1xPhospho [Y3(100)]	0.23892	1	1	1	17402888	17402888 [302-308]	0	1011.38	1.82	High	0.002145	0.04699
[K].GQESEYGNITYPPAMK.[N]	1xPhospho [Y6(100)]	0.000141014	1	5	22	18104993	18104993 [531-546]	0	1864.78	3.32	High	0	5.538e-06
[K].GQESEYGNITYPPAMK.[N]	1xOxidation [M15(100)]; 1xPhospho [Y6(96.6)]	0.172624	1	5	6	18104993	18104993 [531-546]	0	1880.78	2.08	High	0.001216	0.02161
[R].HTDDEMTGYVATR.[W]	1xPhospho [Y9(100)]	0.000102647	1	7	6	20986512	20986512 [174-186]	0	1575.61	4.83	High	0	1.702e-05
[R].HTDDEMTGYVATR.[W]	1xOxidation [M6(100)]; 1xPhospho [Y9(100)]	0.0253063	1	7	1	20986512	20986512 [174-186]	0	1591.61	1.73	High	0.0001834	0.001001
[R].YLAEVATGEK.[R]	1xPhospho [Y1(100)]	0.242176	1	1	1	21464101	21464101 [133-142]	0	1160.52	2.2	High	0.002208	0.04842
[R].GQEATDTEYSEIK.[I]	1xPhospho [Y9(100)]	0.00858421	1	1	2	23943856	23943856 [448-460]	0	1550.63	2.63	High	0	0.0002316
[R].CPAMVAYCMTTR.[T]	2xCarbamidomethyl [C1; C8]; 1xPhospho [Y7(100)]	0.000208622	1	2	4	29337283	29337283 [39-50]	0	1540.58	2.84	High	0	1.199e-06
[R].TMLLQPAGSLGSYSYR.[S]	1xPhospho [Y15(99)]	0.00216315	1	1	31	32171249	32171249 [93-108]	0	1823.84	3.27	High	0	5.592e-05
[R].TMLLQPAGSLGSYSYR.[S]	1xOxidation [M2(100)]; 1xPhospho [Y15(99.9)]	0.00180713	1	1	14	32171249	32171249 [93-108]	0	1839.83	3.21	High	0	0.0001133
[R].MATLYSR.[T]	1xOxidation [M1(100)]; 1xPhospho [Y5(98.8)]	0.0927963	1	1	4	32171249	32171249 [145-151]	0	937.385	2.04	High	0.001117	0.01827
[R].GQEGEYAVPFDAVAR.[S]	1xPhospho [Y6(100)]	0.027081	1	3	2	41406050	41406050 [294-308]	0	1688.73	2.3	High	0.0003799	0.002331
[R].GEPNVSYICSR.[Y]	1xCarbamidomethyl [C9]; 1xPhospho [Y7(99.4)]	0.00542538	1	5	18	49574532	49574532 [273-283]	0	1361.56	2.83	High	0	0.0001217
[K].LTPGEVYNLATCSTK.[A]	1xCarbamidomethyl [C12]; 1xPhospho [Y7(100)]	0.00117733	1	1	4	55770878	55770878 [386-400]	0	1733.78	3.1	High	0	1.636e-05
[R].EKLYDFVK.[T]	1xPhospho [Y4(100)]	0.0187853	1	4	5	64085167	64085167 [862-869]	1	1121.53	2.45	High	0.000145	0.0006725
[R].VADPDHDHTGFLTEYVATR.[W]	1xPhospho [Y15(100)]	7.55282e-06	1	1	2	66932916	66932916 [173-191]	0	2223.97	5.54	High	0	1.626e-07
[R].VGFYESDVMGR.[G]	1xPhospho [Y4(100)]	0.00414445	1	2	1	66932947	66932947 [705-715]	0	1339.54	1.99	High	0	8.341e-05
[R].ERMDEEQKLYTDDEDDIYK.[A]	1xPhospho [Y10(100)]	0.0253063	1	1	2	68160947	68160947 [217-235]	2	2515.02	2.57	High	0.0001834	0.000997
[K].LCDFGSASHVADNDITPYLVSR.[F]	1xCarbamidomethyl [C2]; 1xPhospho [Y(Y18)]	2.02145e-05	1	1	7	89276756	89276756 [832-853]	0	2517.11	5.56	High	0	4.371e-08
[K].CGSALVSSLATGLKPRYHFAALEK.[T]	1xCarbamidomethyl [C1]; 2xPhospho [T11(94.8); Y17(94.8)]	0.189728	1	3	1	93352551	93352551 [176-199]	1	2736.3	3.17	High	0.001521	0.02699
[R].LIKDDEYNPCQGSK.[F]	1xCarbamidomethyl [C10]; 1xPhospho [Y7(100)]	0.000598079	1	3	3	112382244	112382244 [406-419]	1	1746.74	3.8	High	0	5.351e-06
[K].KHYLMWGLSSDFWGEKPNLSYIIGK.[D]	1xPhospho [Y3(100)]	0.198817	1	1	13	115298678	115298678 [1600-1624]	1	3049.47	2.89	High	0.001652	0.02983
[R].IGVVGGCQEYTGAPYFAAISALK.[V]	1xCarbamidomethyl [C7]; 1xPhospho [Y10(98.6)]	0.000491723	1	3	4	119709830	119709830 [76-98]	0	2452.16	3.51	High	0	1.142e-05
[R].YSPDVLK.[N]	1xPhospho [Y1(100)]	0.187072	1	6	7	122937211	122937211 [1641-1647]	0	901.407	1.87	High	0.003959	0.1083
[R].SNILYAGNDR.[W]	1xPhospho [Y5(100)]	0.128008	1	1	2	157819143	157819143 [69-78]	0	1202.52	2.37	High	0.001103	0.01166
[K].GFGGQYGIQK.[D]	1xPhospho [Y6(100)]	0.0459609	1	2	2	167234422	167234422 [193-202]	0	1134.5	1.99	High	0.0009314	0.01003
[R].ENELTYYCCK.[K]	2xCarbamidomethyl [C8; C9]; 1xPhospho [Y7]	0.00245588	1	1	16	187829070	187829070 [81-90]	0	1459.53	2.86	High	0	0.0001828
[R].LRENELTYYCCK.[K]	2xCarbamidomethyl [C10; C11]; 1xPhospho [Y9(100)]	0.00542538	1	1	8	187829070	187829070 [79-90]	1	1728.71	3.64	High	0.0001834	0.001402
[R].ENELTYYCCKK.[D]	2xCarbamidomethyl [C8; C9]; 1xPhospho [Y7(100)]	0.0408132	1	1	1	187829070	187829070 [81-91]	1	1587.62	1.74	High	0.0003488	0.00192
[R].AQSIAYHLK.[I]	1xPhospho [Y6(100)]	0.041666	1	2	2	190341024	190341024 [374-382]	0	1110.53	2.51	High	0.0005918	0.004441
[R].HSASDDYFIPSQAFLEAER.[A]	1xPhospho [Y7(100)]	0.123695	1	2	2	190341024	190341024 [355-373]	0	2262.97	2.32	High	0.001002	0.01097
[K].GPETLFAGYNLNDNEWHTVR.[V]	1xPhospho [Y9(100)]	0.00475452	1	25	3	208609951	208609951 [834-853]	0	2413.06	3.76	High	0	0.0001015
[K].SAEFPDFYDSEEPVSTHQEAENEK.[D]	1xPhospho [Y8(100)]	0.0216363	1	1	7	221316599	221316599 [617-640]	0	2865.14	2.85	High	0.0001834	0.001375
[K].TKPSDEEMLFIYGHYK.[Q]	1xPhospho [Y12(100)]	4.00119e-05	1	6	44	295849266	295849266 [79-94]	0	2037.9	5.63	High	0	1.223e-07
[K].TKPSDEEMLFIYGHYK.[Q]	1xOxidation [M8(100)]; 1xPhospho [Y12(100)]	0.00161714	1	6	11	295849266	295849266 [79-94]	0	2053.9	3.48	High	0	2.204e-05
[R].YAMVYGYNAAYNR.[Y]	1xPhospho [Y1(100)]	0.0668276	1	2	2	299890879	299890879 [107-119]	0	1635.67	1.73	High	0.004247	0.119
[K].ITLDNAYMEK.[C]	1xPhospho [Y7(100)]	0.0351212	1	12	1	332164775	332164775 [216-225]	0	1277.55	2.27	High	0.0002212	0.001565
[R].HSLEYSLR.[I]	1xPhospho [Y5(99.2)]	0.0410248	1	5	3	530374617	530374617 [90-97]	0	1084.48	2.57	High	0.0003488	0.001935
[K].VTVNYPPTITESK.[S]	1xPhospho [Y5(98.4)]	0.0250436	1	6	3	530374617	530374617 [213-225]	0	1528.73	2.15	High	0.0001834	0.0009865
[R].YLAEVAAGDDKK.[G]	1xPhospho [Y1(100)]	0.000993967	1	1	1	530389317	530389317 [128-139]	1	1359.62	3.67	High	0	1.108e-05
[K].VSFLSALEEYTK.[K]	1xPhospho [Y10(100)]	0.00525624	1	1	2	530398069	530398069 [251-262]	0	1466.68	2.49	High	0	0.0001172
[K].VTVNYPPYISEAK.[G]	1xPhospho [Y5(100)]	0.00301829	1	13	27	530398179	530398179 [217-229]	0	1560.73	3.3	High	0	6.717e-05
[R].VQPNEAVYTK.[M]	1xPhospho [Y8(100)]	0.0466774	1	4	2	530422747	530422747 [425-434]	0	1228.56	2.34	High	0.0003799	0.002311
[R].SAEEAPLYSK.[V]	1xPhospho [Y8(100)]	0.0206414	1	4	4	578804061	578804061 [382-391]	0	1174.5	3.04	High	0.0001834	0.00104
[R].TGYVPSNYVER.[K]	1xPhospho [Y3(100)]	0.0641577	1	2	1	578805023	578805023 [48-58]	0	1364.59	1.51	High	0.0005615	0.003669
[K].DGNPFYFTDHR.[I]	1xPhospho [Y6(100)]	0.014376	1	4	1	578805559	578805559 [72-82]	0	1448.56	2.33	High	0.000145	0.0004704
[R].RSDSASSEPVGIYQGFEK.[K]	1xPhospho [Y13(100)]	0.00135811	1	2	2	578806369	578806369 [317-334]	1	2036.9	3.38	High	0	1.72e-05
[R].EPQDTYHYLPFSLPHR.[R]	1xPhospho [Y6(100)]	0.00574969	1	2	35	578815184	578815184 [251-266]	0	2079.93	3.13	High	0	0.0001326
[R].SLYASSPGGVYATR.[S]	1xPhospho [Y11(100)]	0.00321595	1	1	11	578818565	578818565 [51-64]	0	1508.68	2.95	High	0	0.0002
[K].IQNTGDYYDLYGGEK.[F]	1xPhospho [Y7(99.1)]	0.000316919	1	5	4	578824045	578824045 [56-70]	0	1815.75	3.79	High	0	2.173e-06
[R].VYENVGLMQQQK.[S]	1xPhospho [Y2(100)]	0.031822	1	4	1	578824045	578824045 [583-594]	0	1516.69	1.98	High	0.0001834	0.001365
[R].VGEEEHVYSFPNK.[Q]	1xPhospho [Y8(100)]	0.00140191	1	20	4	578824057	578824057 [117-129]	0	1614.68	3.19	High	0	1.795e-05
[R].FIHQQPQSSSPVYGSSAK.[T]	1xPhospho [Y13 (100)]	2.27148e-06	1	20	3	578824057	578824057 [82-99]	0	2027.92	4.39	High	0	1.95e-09
[R].DHVVEGEPYAGYDR.[H]	1xPhospho [Y9(100)]	0.000180841	1	2	6	767911111	767911111 [130-143]	0	1686.68	4.01	High	0	9.814e-07
[K].AVCSTYLQSR.[Y]	1xCarbamidomethyl [C3]; 1xPhospho [Y]	0.254417	1	16	1	767947494	767947494 [535-544]	0	1264.54	1.74	High	0.002302	0.0554
[R].YGTCIYQGR.[L]	1xCarbamidomethyl [C4]; 1xPhospho [Y1(99.1)]	0.0493989	1	4	1	767950126	767950126 [87-95]	0	1197.48	1.8	High	0.0003799	0.002506
[R].VIEDNEYTAR.[E]	1xPhospho [Y7(100)]	0.00542538	1	9	4	767951784	767951784 [561-570]	0	1289.54	3.33	High	5.456e-05	0.000407
[R].SPSSCNDLYATVK.[D]	1xCarbamidomethyl [C5]; 1xPhospho [Y9(98.8)]	0.00963892	1	2	1	767951849	767951849 [351-363]	0	1521.63	2.43	High	0	0.0002712
[R].EVQYLLNK.[A]	1xPhospho [Y4(100)]	0.0965819	1	4	4	767969491	767969491 [945-952]	0	1086.52	1.95	High	0.003602	0.09925
[R].VQVTSQEYSAR.[L]	1xPhospho [Y8(100)]	0.0158839	1	2	4	767973233	767973233 [857-867]	0	1347.59	3.21	High	0.0005918	0.004827
[R].TTKPYPADIVVQFK.[D]	1xPhospho [Y5(100)]	0.000627253	1	3	4	767973233	767973233 [236-249]	0	1686.85	4.24	High	0	5.746e-06
[R].EEADGVYAASGGLR.[Q]	1xPhospho [Y7(100)]	0.0474048	1	6	1	767983614	767983614 [725-738]	0	1474.62	2.38	High	0.0003799	0.002372
[K].NGNELSDFQTNVDPVGESVSYSIHSTAK.[V]	1xPhospho [Y21(100)]	0.0310056	1	3	2	768013436	768013436 [187-214]	0	3075.36	2.67	High	0.0001834	0.001314
[R].ALPAQVDDPPEPVYANIER.[Q]	1xPhospho [Y14(100)]	0.136385	1	2	3	768045263	768045263 [15-33]	0	2174.02	2.23	High	0.003699	0.1019
[K].DGNGYISAAELR.[H]	1xPhospho [Y5(100)]	0.00470457	1	4	2	779176942	779176942 [144-155]	0	1345.58	3.33	High	0	9.986e-05
[R].QPRTHyYAVAVVKK.[G]	1x Phospho[Y6(100)]	0.0105	0	1	2			2	1739.9	3.03	High	0	0.000308
[K].VLYLSAFTSK.[D]	1xPhospho [Y3(100)]	0.00191539	1	1	8	902967473	902967473 [88-97]	0	1208.6	2.91	High	0	0.0001071
[K].HVLFGTVGVPEHTYR.[S]	1xPhospho [Y14(98.6)]	0.000657849	1	1	2	902967473	902967473 [61-75]	0	1791.86	4.11	High	0	6.138e-06
[R].LFQGQLSGLYYDGLK.[V]	1xPhospho [Y10(100)]	0.00144712	2	20	5	433804821; 767982007	433804821 [223-237]; 767982007 [1270-1284]	0	1781.85	3.34	High	0	1.877e-05
[K].FACYYPR.[V]	1xCarbamidomethyl [C3]; 1xPhospho [Y5(99.6)]	0.0603436	2	4	2	67190748; 178557739	67190748 [1616-1622]; 178557739 [1616-1622]	0	1056.4	2.07	High	0.0005615	0.004031
[K].YLYEIAR.[R]	1×Phospho [Y3(100)]	0.0507	1	1	18	4502027	4502027	0	1007.46	2.45	High	0.000592	0.00429
[R].YRAALALQITNLLTR.[C]	1xPhospho [Y1(98.9)]	0.0927963	1	1	2	187171277	187171277 [1147-1161]	1	1796.98	2.69	High	0.0008019	0.006556

## Sheet: Sheet1
FALSE	High	[R].QPRTHYYAVAVVKK.[G]	1×Phospho [T4(98.7)]	c097 1×Phospho [T109(98.7)]	0.0105	0	1	2	3	c097	c097 [106-119]	2	1739.9	3.03	High	0	0.000308
[R].YRAALALQITNLLTR.[C]	1xPhospho [Y1(98.9)]	187171277 1xPhospho [T1147(98.9)]	0.0927963	0.00404879	1	1	2	187171277	187171277 [1147-1161]	1	1796.98	2.69	High	0.0008019	0.006556
