# Supplementary material for: Phosphotyrosine profiling of human cerebrospinal fluid
Source: Clin Proteomics. 2018 Sep 12;15:29. doi: 10.1186/s12014-018-9205-1 (PMC6136184; doi:10.1186/s12014-018-9205-1)
Supplement: Supplementary file 2 — Additional file 2: Table S2. A summary of tyrosine phosphorylated proteins identified in CSF. [file 12014_2018_9205_MOESM2_ESM.xlsx]

## Sheet: Proteins
Additional file 2: Table S2. A summary of tyrosine phosphorylated proteins identified in CSF
Sathe et al., 2018. Phosphotyrosine profiling of human cerebrospinal fluid
Accession	Gene symbol	Description	Exp. q-value	Sum PEP Score	Coverage	# Protein Groups	# AAs	MW [kDa]	calc. pI	Modifications	Score Sequest HT	# Peptides Sequest HT
66932947	A2M	alpha-2-macroglobulin precursor [Homo sapiens]	0	552.632	61	1	1474	163.2	6.42	Phospho [Y708(100)]	2245.75	67
4557485	CP	ceruloplasmin precursor [Homo sapiens]	0	272.57	42	1	1065	122.1	5.72	Phospho [Y490(98.2)]	1130.88	30
4503107	CST3	cystatin-C precursor [Homo sapiens]	0	143.319	58	1	146	15.8	8.75	Phospho [Y60(100)]	613.01	11
4507021	SLC4A1	band 3 anion transport protein [Homo sapiens]	0.002	4.746	2	1	911	101.7	5.19	Phospho [Y359(98.8)]	3.24	1
4507909	WAS	wiskott-Aldrich syndrome protein [Homo sapiens]	0.01	4.113	3	1	502	52.9	6.64	Phospho [Y291(100)]	2.97	1
4557707	L1CAM	neural cell adhesion molecule L1 isoform 1 precursor [Homo sapiens]	0	9.827	3	1	1257	139.9	6.24	Phospho [Y695(99.9)]	7.92	2
4502027	ALB	serum albumin preproprotein [Homo sapiens]	0	984.691	87	1	609	69.3	6.28	Phospho [Y108(100); Y164(100); Y172(100); Y287(100); Y365(99.3); Y425(100)]	18708.8	78
4504347	HBA1	hemoglobin subunit alpha [Homo sapiens]	0	115.997	83	1	142	15.2	8.68	Phospho [Y25(100)]	517.12	7
4759166	SPP1	osteopontin isoform OPN-b precursor [Homo sapiens]	0	104.275	44	1	300	33.8	4.61	Phospho [Y36(100); Y151(100); S205(100); S210(100); S220(100)]	227.39	11
32171249	PTGDS	prostaglandin-H2 D-isomerase precursor [Homo sapiens]	0	110.899	69	1	190	21	7.8	Phospho [T91(96.1); S106(99); Y149(98.8)]	1948.76	11
178557739	C4B	complement C4-B preproprotein [Homo sapiens]	0	527.153	48	1	1744	192.6	7.27	Phospho [Y1620(99.6)]	2030.43	68
64085167	INPP5D	phosphatidylinositol 3,4,5-trisphosphate 5-phosphatase 1 isoform a [Homo sapiens]	0.012	3.172	1	1	1189	133.2	7.59	Phospho [Y865(100)]	10.58	1
112382244	FGR	tyrosine-protein kinase Fgr [Homo sapiens]	0	9.482	3	1	529	59.4	5.59	Phospho [Y412(100)]	9.39	1
4557871	TF	serotransferrin precursor [Homo sapiens]	0	549.567	64	1	698	77	7.12	Phospho [Y155(100); Y445(100); Y487(100); Y536(99.5); Y593(100); Y674(100)]	3248.12	52
157819143	IGLON5	igLON family member 5 precursor [Homo sapiens]	0.024	1.933	3	1	336	36.8	7.34	Phospho [Y73(100)]	4.54	1
156231037	KNG1	kininogen-1 isoform 1 precursor [Homo sapiens]	0	68.552	27	1	644	71.9	6.81	Phospho [T327(99.1)]	221.1	14
187171277	POLG	DNA polymerase subunit gamma-1 [Homo sapiens]	0.022	2.183	1	1	1239	139.5	6.9	Phospho [T1160(98.9)]	5.13	1
187829070	CD59	CD59 glycoprotein preproprotein [Homo sapiens]	0	26.549	26	1	128	14.2	6.48	Phospho [Y87(100)]	80.52	5
223468595	ITGAV	integrin alpha-V isoform 2 precursor [Homo sapiens]	0.041	1.412	2	1	1002	111.1	5.62	Phospho [T5(100)]	4.33	1
295849266	DBI	acyl-CoA-binding protein isoform 4 [Homo sapiens]	0	28.757	11	1	148	16.5	9.38	Phospho [Y90(100)]	105.25	1
299890879	MGP	matrix Gla protein isoform 1 precursor [Homo sapiens]	0.018	2.408	10	1	128	15.3	9.32	Phospho [Y107(100)]	3.45	1
332164775	PKM	pyruvate kinase PKM isoform c [Homo sapiens]	0	35.884	22	1	605	65.9	7.87	Phospho [Y222(100)]	33.64	10
433804821	NRXN3	neurexin 3 isoform 4 precursor [Homo sapiens]	0	17.461	7	1	637	69.3	7.21	Phospho [Y232(100)]	30.14	3
779176942	CALM2	calmodulin isoform 1 [Homo sapiens]	0.01	4.001	6	1	197	22.2	4.63	Phospho [Y148(100)]	6.55	1
902967473	THY1	thy-1 membrane glycoprotein preproprotein [Homo sapiens]	0	38.37	16	1	161	17.9	8.73	Phospho [T73(98.6); Y90(100)]	167.57	2
156523970	AHSG	alpha-2-HS-glycoprotein preproprotein [Homo sapiens]	0	137.091	46	1	367	39.3	5.72	Phospho [S138(100); S330(100)]	1182.34	9
221316599	CHGB	secretogranin-1 precursor [Homo sapiens]	0	112.009	27	1	677	78.2	5.07	Phospho [S335(100); S617(97.8)]	193.25	15
55770878	NPTX1	neuronal pentraxin-1 precursor [Homo sapiens]	0	25.823	13	1	432	47.1	6.55	Phospho [Y392(100)]	47.41	5
4505505	OPCML	opioid-binding protein/cell adhesion molecule isoform a preproprotein [Homo sapiens]	0	13.04	6	1	345	38	6.87	Phospho [S227(99.4)]	126.64	2
4505753	PGAM1	phosphoglycerate mutase 1 [Homo sapiens]	0	36.323	24	1	254	28.8	7.18	Phospho [Y26(100); Y92(100)]	45.05	5
66932916	MAPK1	mitogen-activated protein kinase 1 [Homo sapiens]	0	7.968	5	1	360	41.4	6.98	Phospho [Y187(100)]	10.58	1
4502659	SIGLEC5	sialic acid-binding Ig-like lectin 5 precursor [Homo sapiens]	0.01	3.856	3	1	551	60.7	7.27	Phospho [Y544(98.3)]	4.96	1
16753212	SKAP2	src kinase-associated phosphoprotein 2 isoform 1 [Homo sapiens]	0.012	2.69	3	1	359	41.2	4.69	Phospho [Y197(100)]	1.96	1
41406050	DOK2	docking protein 2 [Homo sapiens]	0.012	2.962	4	1	412	45.4	6.02	Phospho [Y299(100)]	4.16	1
190341024	SPARCL1	SPARC-like protein 1 isoform 1 precursor [Homo sapiens]	0	135.438	33	1	664	75.2	4.81	Phospho [S295(100); Y379(99.1)]	237.14	16
167234422	HCLS1	hematopoietic lineage cell-specific protein isoform 1 [Homo sapiens]	0.013	2.644	2	1	486	54	4.81	Phospho [Y198(100)]	3.96	1
5803173	SLC20A2	sodium-dependent phosphate transporter 2 [Homo sapiens]	0.012	3.155	2	1	652	70.3	6.54	Phospho [S424(98.8)]	2.35	1
5802984	B4GAT1	beta-1,4-glucuronyltransferase 1 [Homo sapiens]	0	66.252	33	1	415	47.1	7.2	Phospho [Y163(100)]	171.84	9
67190748	C4A	complement C4-A isoform 1 preproprotein [Homo sapiens]	0	500.083	46	1	1744	192.7	7.08	Phospho [Y1620(99.6)]	1987.92	66
21464101	YWHAG	14-3-3 protein gamma [Homo sapiens]	0	9.53	15	1	247	28.3	4.89	Phospho [Y133(100)]	24.65	4
17402888	NPTXR	neuronal pentraxin receptor [Homo sapiens]	0	20.224	12	1	500	52.8	6.21	Phospho [Y304(100)]	48.2	5
103471993	ZDHHC17	palmitoyltransferase ZDHHC17 [Homo sapiens]	0.043	1.262	2	1	632	72.6	7.5	Phospho [T212(100)]	0	1
119709830	CARKD	ATP-dependent (S)-NAD(P)H-hydrate dehydratase isoform a [Homo sapiens]	0.002	5.391	6	1	390	41.3	9.1	Phospho [Y85(98.6)]	6.33	1
93352551	CWF19L1	CWF19-like protein 1 isoform 1 [Homo sapiens]	0.028	1.569	4	1	538	60.6	7.24	Phospho [T186(94.8); Y192(94.8)]	3.17	1
49574532	GSK3A	glycogen synthase kinase-3 alpha [Homo sapiens]	0.01	3.915	2	1	483	50.9	8.75	Phospho [Y279(99.4)]	36.19	1
14165278	CYSTM1	cysteine-rich and transmembrane domain-containing protein 1 [Homo sapiens]	0.012	2.97	10	1	97	10.6	4.32	Phospho [Y64(98.2)]	5.16	1
18104993	PTPN6	tyrosine-protein phosphatase non-receptor type 6 isoform 3 [Homo sapiens]	0	11.212	3	1	624	70.1	7.9	Phospho [S534(100)]	26.87	1
29337283	LYNX1	ly-6/neurotoxin-like protein 1 isoform c precursor [Homo sapiens]	0	15.27	26	1	116	12.6	7.8	Phospho [Y45(100)]	17.62	3
530374617	LSAMP	limbic system-associated membrane protein isoform X1 [Homo sapiens]	0	23.54	14	1	361	39.9	7.64	Phospho [S95(99.2); Y217(98.4)]	166.65	5
530389317	YWHAZ	14-3-3 protein zeta/delta isoform X1 [Homo sapiens]	0	14.953	20	1	245	27.7	4.79	Phospho [Y128(100)]	24.27	4
530398179	NTM	neurotrimin isoform X2 [Homo sapiens]	0	20.391	11	1	367	40.5	7.64	Phospho [Y221(100)]	94.84	4
530422747	G6PD	glucose-6-phosphate 1-dehydrogenase isoform X1 [Homo sapiens]	0.013	2.636	2	1	546	62.6	8.18	Phospho [Y432(100)]	4.17	1
578805023	NCK2	cytoplasmic protein NCK2 isoform X1 [Homo sapiens]	0.018	2.435	3	1	380	42.9	6.95	Phospho [T48(100)]	0	1
578805559	CHL1	neural cell adhesion molecule L1-like protein isoform X1 [Homo sapiens]	0	56.659	13	1	1224	136.6	5.8	Phospho [Y77(100)]	124.42	13
578806369	PRKCD	protein kinase C delta type isoform X2 [Homo sapiens]	0.002	4.764	3	1	692	79.3	7.85	Phospho [Y329(100)]	6.41	1
578824045	PTPN11	tyrosine-protein phosphatase non-receptor type 11 isoform X1 [Homo sapiens]	0	8.528	5	1	597	68.4	7.3	Phospho [Y62(99.1); Y584(100)]	9.56	2
578824057	PXN	paxillin isoform X1 [Homo sapiens]	0	16.645	3	1	1135	121.8	5.9	Phospho [Y124(100)]	16.61	2
767911111	FAM20B	glycosaminoglycan xylosylkinase isoform X1 [Homo sapiens]	0.002	6.008	3	1	409	46.4	6.87	Phospho [Y138(100)]	12.18	1
767951849	PAG1	phosphoprotein associated with glycosphingolipid-enriched microdomains 1 isoform X1 [Homo sapiens]	0.01	3.567	3	1	432	47	4.65	Phospho [Y359(98.8)]	2.43	1
767957865	KIF27	kinesin-like protein KIF27 isoform X1 [Homo sapiens]	0.022	2.185	1	1	1427	163.1	7.3	Phospho [S238(100); T252(100)]	3.12	1
767983614	FES	tyrosine-protein kinase Fes/Fps isoform X3 [Homo sapiens]	0.013	2.625	2	1	840	95.3	6.73	Phospho [Y731(100)]	2.38	1
767950126	DEFA1	neutrophil defensin 1 isoform X3 [Homo sapiens]	0.013	2.601	9	1	101	11	7.65	Phospho [Y87(99.1)]	1.8	1
767982007	NRXN3	neurexin 3 isoform X1 [Homo sapiens]	0	21.347	3	1	1687	185.6	5.74	Phospho [Y1279(100)]	36.17	4
767973233	CNTN1	contactin-1 isoform X1 [Homo sapiens]	0	81.248	23	1	1018	113.2	5.9	Phospho [Y240(100)]	172.18	14
767969491	HYOU1	hypoxia up-regulated protein 1 isoform X1 [Homo sapiens]	0.022	2.154	1	1	1044	116.3	5.38	Phospho [Y948(100)]	5.76	1
768045263	ARHGAP27	rho GTPase-activating protein 27 isoform X7 [Homo sapiens]	0.024	1.88	3	1	722	80.7	5.62	Phospho [Y28(100)]	4.44	1
